# Supplementary material for: Combined NMR Spectroscopy and Quantum-Chemical Calculations in Fluorescent 1,2,3-Triazole-4-carboxylic Acids Fine Structures Analysis
Source: Int J Mol Sci. 2023 May 18;24(10):8947. doi: 10.3390/ijms24108947 (PMC10219572; doi:10.3390/ijms24108947)
Supplement: Supplementary file 1 [file ijms-24-08947-s001.zip]

Archive with 1 entries (1 files):
- ijms-2386428-supplementary.pdf
